# Supplementary material for: Unhealthy Snack Food and Beverage Consumption Is Associated with Lower Dietary Adequacy and Length-for-Age z-Scores among 12–23-Month-Olds in Kathmandu Valley, Nepal
Source: J Nutr. 2019 Jul 16;149(10):1843–51. doi: 10.1093/jn/nxz140 (PMC6768809; doi:10.1093/jn/nxz140)
Supplement: nxz140_Supplemental_Files [file nxz140_supplemental_files.zip]

Archive with 2 entries (2 files):
- Figure S1_JoN May 1 2019.pdf
- Table S1_JoN_May 28 2019.pdf
